# Supplementary material for: Morphological Variability and Function of Labial Cartilages in Sharks (Chondrichthyes, Elasmobranchii)
Source: Biology (Basel). 2023 Dec 3;12(12):1486. doi: 10.3390/biology12121486 (PMC10741050; doi:10.3390/biology12121486)
Supplement: Supplementary file 1 [file biology-12-01486-s001.zip]

Archive with 2 entries (2 files):
- Supplementary Table1_SpeciesOverview_120species.pdf
- Supplementary Table2_FeedingMechanisms120species.pdf
